# Supplementary material for: Adherence to Anti-Malarial Treatment in Malaria Endemic Areas of Bangladesh
Source: Pathogens. 2023 Nov 27;12(12):1392. doi: 10.3390/pathogens12121392 (PMC10745796; doi:10.3390/pathogens12121392)
Supplement: Supplementary file 1 [file pathogens-12-01392-s001.zip]

Archive with 1 entries (1 files):
- pathogens-2724992-supplementary.pdf
